# Supplementary material for: Definition of IgG Subclass-Specific Glycopatterns in Idiopathic Membranous Nephropathy: Aberrant IgG Glycoforms in Blood
Source: Int J Mol Sci. 2022 Apr 23;23(9):4664. doi: 10.3390/ijms23094664 (PMC9101794; doi:10.3390/ijms23094664)
Supplement: Supplementary file 1 [file ijms-23-04664-s001.zip]

Archive with 1 entries (1 files):
- ijms-1639421-supplementary.pdf
